# Supplementary material for: A Review of Cognitive Changes During Acute Aerobic Exercise
Source: Front Psychol. 2021 Dec 16;12:653158. doi: 10.3389/fpsyg.2021.653158 (PMC8716584; doi:10.3389/fpsyg.2021.653158)
Supplement: Supplementary Table 1 — Complete summary of studies included in this review. [file Table_1.xlsx]

## Sheet: Supplemental Summary Table
Author	Sample Size n (women)	Age	Fitness	Study Design	Exercise Mode	Prescribed Intensity	Intensity Category	Duration	Executive Vs. Non Executive	Cognitive Domain	Cognitive Task	Results: Response Time	Results: Accuracy	Start Cognitive Testing (During Exercise)	Start Encoding	Start Retrieval
Ando (2014)	12 (0)	22.9 ± 1.5 years	VO2peak 54.0 ± 7.3 ml/kg/min	Within-subjects	Cycling	Rest, 60% VO2peak	Rest, Moderate	10 minutes	Executive	Inhibition	Go/No-Go Task	RT: Moderate < Rest	Accuracy: No differences	Before, Min 5 During	-	-
Ando et al. (2011)	12 (0)	25.3 ± 3.1 years	VO2peak 45.7 ± 7.6 ml/kg/min	Within-subjects	Cycling	Rest, 40, 60, 80% VO2peak	Rest, Light, Moderate, Vigorous	6.5 minutes	Executive	Inhibition	Eriksen Flanker Task	Premotor Time: Moderate < Rest; Motor Time: No differences	Error Rate: Vigorous > Rest	Before, Min 3	-	-
Ando et al. (2013)	12 (0)	22.9±1.5 years	VO2peak 45.0 ± 7.3 ml/kg/min	Within-subjects	Cycling	Rest, 60% V02peak (~80% HRmax)	Rest, Vigorous	10 minutes (5 min warm-up)	Executive	Inhibition	Go/No-Go Task	RT: Vigorous < Rest	Accuracy: No differences	Min 5	-	-
Davrache & McMorris (2009)	12 (4)	32 ± 9 years	VO2max 46 ± 6 ml/kg/min	Within-subjects	Cycling	Rest, Lactate Threshold Power (77 ± 4% HRmax)	Rest, Moderate	21 minutes	Executive	Inhibition	Simon Task	RT: Moderate < Rest; Simon Effect (IN-CON RT): Moderate > Rest	Accuracy: No differences	Min 0 During	-	-
Davranche et al. (2009)	12 (4)	18 ± 4 years	HRmax 192 ± 7 bpm	Within-subjects	Paddling on Kayak Ergometer	40 ± 4, 75 ± 2% HRmax	Very Light, Moderate	14 minutes (10 min warm-up)	Executive	Inhibition	Simon Task	RT: Moderate < Light	Accuracy: No differences	Min 0 During	-	-
Davranche, Brisswalter & Radel (2015)	14 (3)	21 ± 2 years	VO2max Overall: 47 ± 9 ml/kg/min; Females: 41 ± 3; Males: 49 ± 10	Within-subjects	Cycling	VT - 20%, VT, VT + 20% (~74, 81, 90% HRmax)	Moderate, Vigorous	15 minutes (5 min warm-up)	Executive	Inhibition	Simon Task	Min 10 Moderate, Vigorous < Min 0 Moderate, Vigorous	No differences	Min 0, 10 During	-	-
Davranche, Hall, McMorris (2009)	14 (3)	30 ± 8 years	VO2max 45 ± 6 ml/kg/min	Within-subjects	Cycling	Rest, 50% MAP	Rest, Moderate	2 15-Minute Periods (5 minutes rest between)	Executive	Inhibition	Eriksen Flanker Task	Moderate < Rest; Accuracy	Accuracy: No differences	Min 0	-	-
Finkenzeller et al. (2019)	52 (24)	22.12 ± 2.56 years	HRmax 191.2 ± 10.35	Between-subjects	Cycling	Rest, 30, 30+60, 60% MAP	Rest, Very Light, Very Light-Moderate Varied, Moderate	20 minutes (4 min warm-up)	Executive	Inhibition	Eriksen Flanker Task	Congruent RT: Min 16 Very Light/Moderate < Rest; Min 8, 12, 16 Moderate < Rest	Incongruent Errors: Moderate > Rest; Congruent Errors: No differences	Before, Min 0, 4, 8, 12, 16 During, 0 Min After, 5 Min After	-	-
Giles et al. (2018)	36 (21)	23.4 ± 3.6 years	Age-Predicted HRmax 190.6 ± 2.5 bpm	Within-subjects	Treadmill	57, 70% HRmax	Light, Moderate	90 minutes (5 min warm-up)	Executive	Inhibition	Stroop Test	RT: Min 30 Moderate < Min 30 Light; Min 90 Moderate < Min 90 Light	Accuracy: No differences	Before, Min 15, 45, 75 During, Min 30 After	-	-
Huertas et al. (2011)	30 (0)	17 ± 2 years	Predicted HRmax 196 ± 1 bpm	Within-subjects	Cycling	Rest, 80, 95% LT	Rest, Moderate, Vigorous	25 minutes (10 min warm-up)	Executive	Inhibition	Attentional Networks Test (ANT-I)	RT: No differences	Accuracy: No differences	Min 0 During	-	-
John et al. (2009)	20 (9)	26.4 ± 4.04 years	NR	Within-subjects	Treadmill	Rest, 1 MPH	Rest, Very Light	NR	Executive	Inhibition	Stroop Test	No differences	Accuracy: No differences	NR	-	-
Joyce et al. (2009)	10 (3)	23 ± 2 years	VO2max 43 ± 5 ml/kg/min	Within-subjects	Cycling	Rest, 40% MAP	Rest, Light	25 minutes (4 min warm-up)	Executive	Inhibition	Stop Signal Task	Go RT: Light < Rest; Stop-Signal RT: Light < Rest	Errors: No differences	Min 0 During, Min 0 After, Min 30 After	-	-
Komiyama et al. (2015)	16 (0)	23.0 ± 2.3 years	VO2peak 45.7 ± 5.7 ml/kg/min	Within-subjects	Cycling	140 bpm	Rest, Moderate	30 minutes (5 min warm-up)	Executive	Inhibition	Go/No-Go Task	RT: Min 23 Moderate < Rest	Accuracy: No differences	Before, Min 5 During, Min 23 During	-	-
Komiyama et al. (2016)	10 (0)	22.3 ± 2.1 years	NR; moderate physical activity at least 2–3 days per a week	Within-subjects	Cycling	Rest, 140 bpm (~71% HRmax)	Rest, Moderate	30 minutes (5 min warm-up)	Executive	Inhibition	Go/No-Go Task	RT: No differences	Go Accuracy: Moderate > Rest (Breakfast Omission Condition); NoGo Accuracy: No differences	Before, Min 5, 23	-	-
Komiyama et al. (2017)	13 (0)	21.5 ± 3.5 years	NR	Within-subjects	Cycling	Rest, 50% V02peak (~63% HRmax)	Rest, Light	15 minutes (5 min warm-up)	Executive	Inhibition	Go/No-Go Task	RT: Light < Rest	Accuracy: No differences	Min 5	-	-
Komiyama et al. (2019)	17 (0)	22.1 ± 1.7 years	VO2peak 45.2 ± 7.2ml/kg/min	Within-subjects	Cycling	Rest, 50, 80% V02peak (performed within 1 exercise session)	Rest, Moderate, Vigorous	8 minutes	Executive	Inhibition	Go/No-Go Task	RT: No differences	Accuracy (correct responses/total responses): Vigorous < Rest	Min 3, 11	-	-
Labelle et al. (2013)	37 (18)	23.8 ± 2.6 years	VO2max Higher fit: 50.62 ± 7.86 ml/kg/min, Lower fit: 38.33 ± 5.15 ml/kg/min	Within and Between-subjects	Cycling	40, 60, 80% PPO	Light, Moderate, Vigorous	6.5 minutes	Executive	Inhibition	Modified Stroop Test	No differences	Accuracy: No differences	Min 3	-	-
McMorris et al. (2009)	24 (0)	24.32 ± 7.10 years	HRmax 184 ± 9 bpm	Within-subjects	Cycling	Rest, 50, 80% MAP	Rest, Moderate, Vigorous	15 minutes (5 min warm-up)	Executive	Inhibition	Eriksen Flanker Task	RT: Vigorous > Moderate; RT Post-Correct Responses: Vigorous > Moderate, Rest; RT Post-Error Responses: No differences	Errors: Vigorous > Moderate, Rest	Min 3, 8, 13 During	-	-
Olson et al. (2016)	27 (11)	20.4 ± 2.0 years	VO2peak 42.3 ± 11.7 ml/kg/min	Within-subjects	Cycling	Rest, 40, 60% VO2peak	Rest, Light, Moderate	26 minutes (5 min warm-up)	Executive	Inhibition	Eriksen Flanker Task	RT: Moderate < Light, Rest	Incongruent Accuracy: Light, Moderate < Rest; Congruent Accuracy: No differences	Min 0, 10, 20 During	-	-
Pontifex & Hillman (2007)	41 (26)	20.2 ± 1.6 years	VO2max 38.3 ± 7.0 ml/kg/min	Within-subjects	Cycling	Rest, 60% HRmax	Rest, Light	6.5 minutes	Executive	Inhibition	Eriksen Flanker Task	No differences	Incongruent Accuracy: Light < Rest; Congruent Accuracy: No differences	Min 0	-	-
Sanchis et al. (2020)	24 (0)	22.6 ± 2.9	5.8 ± 5.8 hours training per week (intensity not defined)	Within-subjects	Cycling	80% VT1, 80% VT2	Light, Moderate	33 minutes 45 seconds (6.5 min warm-up)	Executive	Inhibition	Attentional Network Test for Interactions and Vigilance (ANTI-Vea)- Executive Vigilance	No Differences	No differences	Min 0	-	-
Schmit et al. (2015)	15 (5)	22.1 ± 0.6 years	VO2max: 44.5 ± 1.9 years	Within-subjects	Cycling	Rest, 80% MAP	Rest, Vigorous	20 minutes (3 min warm-up)	Executive	Inhibition	Eriksen Flanker Task	RT: No differences	Incongruent Errors: Vigorous > Rest; Congruent Errors: No differences	Min 1.5 During	-	-
Smith et al. (2016)	15 (9)	28 ± 5 years	> 5 hours per week exercise	Within-subjects	Treadmill	Rest, 70, 90% HRR	Rest, Vigorous, Near-Maximal	10 minutes	Executive	Inhibition	Go/No-Go Task	RT: Near-Maximal > Vigorous, Rest	Omission Errors: Near-Maximal > Vigorous, Rest; False Alarms: Near-Maximal > Vigorous, Rest	Min 2 During	-	-
Tempest et al. (2017)	14 (5)	22.7 ± 3.8 years	VO2max 46.7 ± 11.2 ml/kg/min	Within-subjects	Cycling	< 30 Watts, 10% Above VT	Very Light, Vigorous	60 minutes	Executive	Inhibition	Eriksen Flanker Task	RT: End-Vigorous Exercise < Beginning-Vigorous Exercise	Accuracy: No differences	Min 2, 8, 14, 20, 26, 32, 38, 44, 50, 56	-	-
Dutke et al. (2013)	60 (14)	M= 26.1 years	NR	Between-subjects	Cycling	75, 120% VT (~53-73, 76-95% HRmax)	Light-Moderate, Vigorous	~27 minutes (10 min warm-up)	Executive	Working Memory	Word Comparison Task, with secondary task (button press every 2 sec)	RT: No differences	Number of Correct Responses: No differences	Min 0	-	-
Komiyama et al. (2015)	16 (0)	23.0 ± 2.3 years	VO2peak 45.7 ± 5.7 ml/kg/min	Within-subjects	Cycling	140 bpm (~71% HRmax)	Rest, Moderate	30 minutes (5 min warm-up)	Executive	Working Memory	Spatial Delayed Response Task (DR)	RT: No differences	Accuracy: No differences	Before, Min 5, 23	-	-
Komiyama et al. (2016)	10 (0)	22.3 ± 2.1 years	NR; moderate physical activity at least 2–3 days per a week	Within-subjects	Cycling	Rest, 140 bpm (~71% HRmax)	Rest, Moderate	30 minutes ( 5 min warm-up)	Executive	Working Memory	Spatial Delayed-Response Task (DR)	RT: No differences	Accuracy: No differences	Before, Min 5, 23	-	-
Komiyama et al. (2017)	13 (0)	21.5 ± 3.5 years	NR	Within-Subjects	Cycling	Rest, 50% V02peak (~63% HRmax)	Rest, Light	15 minutes (5 min warm-up)	Executive	Working Memory	Spatial Delayed-Response Task (DR)	RT: No differences	Accuracy: No differences	Before, Min 5	-	-
Komiyama et al. (2019)	17 (0)	22.1 ± 1.7 years	VO2peak 45.2 ± 7.2ml/kg/min	Within-subjects	Cycling	Rest, 50, 80% V02peak (performed within 1 exercise session)	Rest, Moderate, Vigorous	8 minutes	Executive	Working Memory	Spatial Delayed-Response Task (DR)	RT: No differences	Accuracy: Vigorous < Rest	Before, Min 3, 11	-	-
Quelhas Martins et al. (2013) Experiment 2	55 (65)	19.57 ± 0.83 years	>7 hour per week	Between-subjects	Cycling	Rest (within) and 5 watts, 50-60 watts, or 75-90 watts (between) (41, 61 and 64% Hrmax)	Rest, Very Light, Light, Moderate	NR: ~20 minutes (2 min warm-up)	Executive	Working Memory	Sternberg Task	Response Latency: Light, Moderate < Rest	-	Before, Min 2, 12	-	-
Rattray & Smee (2016)	20 (10)	Males: 26.6 ± 5.2; Females: 24.6 ± 5.6 years	Males: 55.4 ± 9.7 mL/kg/min; Females: 43.7 ± 6.1 mL/kg/min	Within-subjects	Cycling	Rest, 90% VT (Moderate Constant), 40 min at 90% VT then two 3-min intervals at 90 then 50% V02max (Moderate Varied), 40 min at 90% VT then two 3-min intervals at 50 then 90% V02max (Moderate-Vigorous Varied)	Rest, Moderate Constant, Moderate Varied, Moderate-Vigorous Varied	60 minutes	Executive	Working Memory	Speed Match Task	RT: Moderate Constant, Moderate-Vigorous Varied < Rest	Accuracy: No differences	Min 50, 55	-	-
Tempest et al. (2017)	14 (5)	22.7 ± 3.8 years	VO2max 46.7 ± 11.2 ml/kg/min	Within-subjects	Cycling	10% Above VT, <30 Watts	Very Light, Vigorous	60 minutes	Executive	Working Memory	2-Back Task	-	d': End-Heavy Exercise < Beginning-Heavy Exercise	Min 2, 8, 14, 20, 26, 32, 38, 44, 50, 56	-	-
Travlos & Marisi (1995)	20 (0);10 Low fit, 10 High fit	23.3 ± 3.8 years	VO2max range low fit: 38.23-46.30; high fit: 56.3465.2 ml/kg/min	Within-subjects	Cycling	40, 50, 60, 70, 80% V02max	Light, Moderate, Vigorous,	60 minutes	Executive	Working Memory	Random Number Generation (RNG)	-	Random Number-Generation Index Score: No differences	Before, Min 8, 18, 28, 38, 48,	-	-
Del Giorno et al. (2010)	30 (13)	20.2 ± 1.1 years	V02peak Men: 50.3 ± 7.5 mL/kg/min; Women: 41.6 ± 8.6 mL/kg/min	Within-subjects	Cycling	Rest, 75% VT, VT	Rest, Light, Vigorous	25 minutes (5-min warm-up)	Executive	Cognitive Flexibility	Wisconsin Card Sorting Task (WCST)	-	Unique Errors: Exercise Light, Vigorous > Rest; Perseverative Errors: No differences; Total Number of Errors: No differences	Min 15	-	-
Dietrich & Sparling (2004)	24 (0): running (8), cycling (8), control condition (8)	23.7 ± 9.4 years	NR: Regular engagement in endurance training	Between-subjects	Cycling; Treadmill	Rest, 70–80% HRmax (∼140–160 bpm) Running or Cycling	Rest, Moderate-Vigorous	45 minutes (5-min warm-up)	Executive	Cognitive Flexibility	Wisconsin Card Sorting Task (WCST-64 shortended version)	-	Correct Conceptual-Level Responses: Moderate-Vigorous < Rest; Total Number of Errors: Moderate-Vigorous > Rest; Perseveretive Reponses (Total) Moderate-Vigorous > Rest: Perseverative Errors: No differences	Min 20	-	-
Labelle et al. (2013)	37 (18)	23.8 ± 2.6 years	VO2max Higher fit: 50.62 ± 7.86 ml/kg/min, Lower fit: 38.33 ± 5.15 ml/kg/min	Within and Between-subjects	Cycling	40, 60, 80% PPO (performed within 1 exercise session)	Light, Moderate, Vigorous	6.5 minutes	Executive	Cognitive Flexibility	Modified Stroop Test with switching condition	RT: No differences	Switching Error Rate: Vigorous > Moderate; Non-Switch Error Rate: Vigorous > Moderate	Min 3	-	-
Opezzo & Schwartz (2014) Experiment 1	48 (NR)	NR	NR	Within-subjects	Treadmill	Rest, Self-selected walking at "comfortable" pace	Rest, Very Light-Light	NR	Executive	Cognitive Flexibility	Guilford’s alternate uses test (GAU); compound remote-association test (CRA)	-	GAU Creative Appropriate Uses: Very Light-Light > Rest; CRA Number of Correct Responses: Very Light-Light < Rest	GAU: Min 0; CRA: Min 4	-	-
Opezzo & Schwartz (2014) Experiment 2	48 (16 per condition: sit-walk, walk-sit, sit-sit)	NR	NR	Within and Between-subjects	Treadmill	Rest, Self-selected walking at "comfortable" pace	Rest, Very Light-Light	NR	Executive	Cognitive Flexibility	Guilford’s alternate uses test (GAU)	-	Creative Appropriate Uses: Very Light-Light > Rest	Min 0	-	-
Pesce et al. (2003)	16 (8)	19-40 years	NR: "physically active"	Within-subjects	Cycling	Rest, 60% V02max	Rest, Moderate	NR	Executive	Cognitive Flexibility	Local Global Task with switching condition	Overall RT: Moderate < Rest; RT switch cost (RT difference between global-to-local trials or vice versa): Moderate < Rest	Accuracy (error rate): No differences	NR	-	-
Pesce et al. (2007b) Experiment 1	24 Elite soccer players, 24 Physically active controls (0)	17.9 ± .8 years	NR: "physically active"	Within and Between-subjects	Cycling	Rest, 60% HRR	Rest, Vigorous	NR	Executive	Cognitive Flexibility	Local Global Task with switching condition	Overall RT: Non-athletes: Vigorous < Rest; Athletes: No differences; RT switch cost: Non-Athletes: Vigorous < Rest, Athletes: No differences	-	NR	-	-
Pesce et al. (2007b) Experiment 2	Same participants and design as Exp 1	-	-	Within and Between-subjects	Cycling	Rest, 60% HRR	Rest, Vigorous	NR	Executive	Cognitive Flexibility	Local Global Task with switching condition	Overall RT: Vigorous < Rest; RT switch cost: Athletes: Vigorous < Rest, Non-Athletes: No differences	-	NR	-	-
Wang et al. (2013)	80 (31)	20.51 ± 1.99 years	IPAQ (METS): 5521.29 (4069.11)	Between-subjects	Cycling	Rest, 30, 50, 80% HRR	Rest, Light, Moderate, Vigorous	~30 minutes (6 min warm-up)	Executive	Cognitive Flexibility	Wisconsin Card Sorting Task (WCST)	-	Perseverative Errors: Vigorous > Moderate, Light, Rest; Correct Conceptual-Level Responses: Vigorous < Moderate, Light, Rest; Number of Categories Completed: Vigorous < Moderate, Light, Rest; Failure to Maintain Set: No differences	NR	-	-
Bullock, Cecotti & Geisbrecht (2015)	12 (6)	20 ± 1.08 years	V02 Max: 49.08 ± 9.96 mL/kg/min49.08	Within-subjects	Cycling	Rest, 7-9 ,12-14 RPE	Rest, Light, Moderate	45 minutes (5-min warm-up)	Non-Executive	Attention	Visual Oddball Task	RT: Moderate < Rest, Light	Accuracy: No differences	NR	-	-
Ciria et al. (2019)	20 (0) Cyclists	M= 23.9 years	8 hours of cycling or triathlon training per week,	Within-subjects	Cycling	30, 80% V02max	Very Light; Vigorous	20 minutes (10 min warm-up)	Non-Executive	Attention	Visual Oddball Task	No differences	No differences	Min 0	-	-
Del Giorno et al. (2010)	31 (13)	20.2 ± 1.1 years	V02peak Men: 50.3 ± 7.5 mL/kg/min; Women: 41.6 ± 8.6 mL/kg/min	Within-subjects	Cycling	Rest, 75% VT (mean HR= 125.7 ± 8.3 bpm; RPE= 11.5 ± 1.5), VT (mean HR= 162.7 ± 9.1 bpm; RPE= 15.4 ± 1.2)	Rest, Moderate, Vigorous	25 minutes (5-min warm-up)	Non-Executive	Attention	Continuous Performance Task (CPT)	-	False Alarms: Rest < Moderate < Vigorous	Min 15	-	-
Gonzalez-Fernandez et al. (2017) Experiment 1	24 (12)	20.29 ± 0.95 years	VO2max: 34.26 ± 6.32 ml/kg/min	Within-subjects	Cycling	40, 60, 80, 100% of VAT (<50, 50-64, 64-77, 85-100% HRmax)	Very Light, Light, Moderate, Vigorous-Maximal	5 minutes (3 min warm-up)	Non-Executive	Attention	Psychomotor Vigilance Task (PVT)	RT: Very Light, Light, Moderate < Vigorous-Maximal	-	Min 0	-	-
Gonzalez-Fernandez et al. (2017) Experiment 2	18 (18)	19.94 ± 1.98 years	VO2max: 23.72 ± 5.61 ml/kg/min	Within-subjects	Cycling	Low effort, 75% VAT (~44, 63% HRmax)	Very Light, Light-Moderate	45 minutes (3 min-warm up)	Non-Executive	Attention	Psychomotor Vigilance Task (PVT)	Light-Moderate < Very Light	-	Min 0	-	-
Huertas et al. (2011)	30 (0)	17 ± 2 years	Predicted HRmax 196 ± 1 bpm	Within-subjects	Cycling	Rest, 80, 90% LT (75 ± 3, 86 ± 3% HRmax)	Rest, Moderate, Vigorous	25 minutes ( 10 minute warm-up)	Non-Executive	Attention	Attentional Network Test (ANT-I)	Overall RT: Vigorous < Rest; Alerting RT: Moderate < Rest	Accuracy: No differences	Min 0	-	-
Hutterman & Memmert (2014)	8 (4) Non-athletes; 8 (2) Team sports athletes	Overall: 25.47 ± 3.76 years; Non-athletes: 26.00 ± 4.27; Athletes: 24.88 ± 5.72	According to Shvartz & Reibold fitness forms: athletes "very good" and non-athletes "average-fair" fitness levels	Within and Between-subjects	Cycling	50, 60, 70% HRmax (performed within 1 exercise session)	Very Light, Light, Moderate	30 (5 min warm-up)	Non-Executive	Attention	Attentional breadth task	-	Success Rate: Athletes > Non-athletes across all exercise conditions; Athletes: Very Light < Light < Moderate; Non-athletes: Very Light, Light > Moderate	Min 0, 10, 20	-	-
Lambourne, Audiffren & Tomporowski (2010)	19 (11)	21.37 ± 0.9 years	V02peak Men: 41.23 ± 7.1 mL/kg/min; Women: 33.42 ± 3.2 mL/kg/min	Within-subjects	Cycling	Rest, 90% VT (mean HR= 143 ± 13 bpm; RPE= 13 ± 1)	Rest, Moderate	35 minutes (5-min warm-up)	Non-Executive	Attention	Paced Auditory Serial Addition Task (PASAT)	-	No differences	Min 8, 14, 22, 28, 34	-	-
McMorris & Graydon (1997) Experiment 1	12 (0) College soccer players	20.8 ± 1.34 years	NR	Within-subjects	Cycling	Rest, 70, 100% MAP	Rest, Moderate, Near-Maximal	NR	Non-Executive	Attention	Novel Visual Search Task: Determine whether soccer ball is present in game vs. non-game scenes	Speed of Search (RT): Near-Maximal < Moderate, Rest	Accuracy: No differences	NR	-	-
Pesce et al. (2002) Experiment 1	16 (8)	19-40 years	NR: "Physically active"	Within-subjects	Cycling	Rest, 60% V02max	Rest, Moderate	NR	Non-Executive	Attention	Local Global Task	Overall RT: Moderate < Rest; RT during Exercise: Global Targets < Local Targets	Accuracy (error rate): No differences	NR	-	-
Pesce et al. (2002) Experiment 2	Same participants and design as Exp 1	-	-	Within-subjects	Cycling	Rest, 60% V02max	Rest, Moderate	NR	Non-Executive	Attention	Local Global Task	RT Moderate < Rest	Accuracy (error rate): No differences	NR	-	-
Pesce et al. (2004) Experiment 1	42 (20)	Males: 21.9 ± 4.2; Females: 22.5 ± 4.3 years	NR: "Physically active"	Within and Between-subjects	Cycling	Rest, 60% HRR	Rest, Vigorous	NR: ~6-8 mins (2 min warm-up)	Non-Executive	Attention	Local Global Task	RT: Vigorous < Rest	Accuracy (error rate): No differences	Min 0	-	-
Pesce et al. (2004) Experiment 2	Same participants and design as Exp 1	-	-	Within and Between-subjects	Cycling	Rest, 60% HRR	Rest, Vigorous	NR: ~6-8 mins (2 min warm-up)	Non-Executive	Attention	Local Global Task	Overall RT: Vigorous < Rest; RT during Exercise: Females > Males	Accuracy (error rate): No differences	Min 0	-	-
Quelhas Martins et al. (2013) Experiment 1	24 (0): Exercise 12; Control 12	20.50 ± 0.89 years	Exercised mildly, moderately and vigorously for 6.06 ± 3.03, 4.27 ± 2.14, and 3.35 ± 2.43 hours per week	Between-subjects	Cycling	Rest, 60-77% HRmax (ranged from 60 to 180 watts across 4 blocks)	Rest, Moderate-Vigorous	NR: ~8 minutes	Non-Executive	Attention	Paced Auditory Serial Addition Task (PASAT)	-	Percentage of Correct Responses: Moderate-Vigorous > Rest	Before, NR During	-	-
Radel, Tempest & Brisswalter (2018)	12 (0) Trained cyclists	27.8 ± 2.0 years	V02 Max: 57.4 ± 3.3 mL/kg/min	Within-subjects	Cycling	Rest, 50 watts, VT, ± 15% VT (Moderate-Varied)	Rest, Light, Moderate, Moderate-Varied	40 minutes (10 min warm-up)	Non-Executive	Attention	Sustained Attention to Response Task (SART)	Go RT: Moderate, Moderate-Varied < Rest, Light; Moderate-Varied < Moderate	False Alarms: Rest < Light, Moderate, Moderate-Varied	Min 5	-	-
Sanabria et al. (2011)	22 (2)	18-22 years; M = 22	at least 2-3 (1-h aprox.) sessions of sport/fitness per week	Within-subjects	Cycling	Active rest/very light (cycling with no resistance), 85% anaerobic threshold	Very Light, Moderate-Vigorous	20 minutes	Non-Executive	Attention	Posner Spatial Cueing Task	RT: Moderate-Vigorous < Very Light	-	NR	-	-
Sanchis et al. (2020)	24 (0)	22.6 ± 2.9 years	5.8 ± 5.8 hours training per week (intensity not defined)	Within-subjects	Cycling	80% VT1, 80% VT2	Light, Moderate	33 minutes 45 seconds (6.5 min warm-up)	Non-Executive	Attention	Attentional Network Test for Interactions and Vigilance (ANTI-Vea)- Arousal Vigilance (AV)	ANT-I Overall RT: Moderate < Light; AV RT: No differences	No differences	Min 0	-	-
Wohlwend et al. (2017)	15 (15)	24.3 ± 3.3 years	VO2max: 54.9 ± 7.7 ml/kg/min	Within-subjects	Cycling	40, 60% VO2max	Light, Moderate	5 minutes (5 min warm-up)	Non-Executive	Attention	Continuous Performance Test (CPT)	RT: No differences	Accuracy: Light > Moderate	NR	-	-
Yagi et al. (1999)	24 (12)	Females: 20.6 ± 2.5; Males: 19.9 ± 1.7 years	NR	Within-subjects	Cycling	Rest, 130-150 bpm	Rest, Moderate	10 minutes	Non-Executive	Attention	Visual and Auditory Oddball Tasks	Overall RT: Moderate < Rest: RT during Exercise: Visual Task < Auditory Task	Accuracy: Moderate < Rest	NR	-	-
Ando et al. (2008)	12 (0)	26.2 ± 3.1 years	VO2peak 49.1 ± 5.3 ml/kg/min	Within-subjects	Cycling	Rest, 65% VO2peak	Rest, Vigorous	10 minutes	Non-Executive	Motor Speed	Simple Reaction Time Task	Overall RT: No differences; Peripheral Visual Premotor Time: Vigorous > Rest; Central Visual Premotor Time: No differences	Error Rate: No differences	Min 3	-	-
Ando et al. (2010)	10 (0)	25.1 ± 3.4 years	49.1 ± 5.7 ml/kg/min	Within-subjects	Cycling	Rest, 40, 60, 80% VO2peak	Rest, Light, Moderate, Vigorous	6.5 minutes	Non-Executive	Motor Speed	Simple Reaction Time Task to Peripheral Visual Stimuli	Overall RT: No differences; Premotor Time: Vigorous > Rest	Error Rate: No differences	Min 3 During, Min 1 After	-	-
Arcelin & Brisswalter (1999)	19 (9)	23.7 ± 3.3 years	VO2max Women: 45.3 ± 3.4 ml/kg/min; Men: 58.6 ± 9.9 ml/kg/min	Within-subjects	Cycling	Rest, 60% MAP	Rest, Moderate	10 minutes	Non-Executive	Motor Speed	Choice Reaction Time Task (CRT)	No differences	No differences	Min 3 During	-	-
Arcelin, Delignieres, & Brisswalter (1998)	22 (12)	23.5 ± 4.3 years	VO2max Women: 47.7 ± 3.7 ml/kg/min; Men: 59.9 ± 10.5 ml/kg/min	Within-subjects	Cycling	Rest, 60% MAP	Rest, Moderate	3 10-minute bouts	Non-Executive	Motor Speed	Choice Reaction Time Task (CRT)	Moderate < Rest	Error Rate: Moderate < Rest	Min 3	-	-
Audiffren, Tomporowski, & Zagrodnik (2008)	17 (8)	Women: 21.13 ± 1.13, Men: 22.00 ± 1.22 years	VO2max Women: 35.44 ± 3.12 ml/kg/min; Men: 43.10 ± 4.01 ml/kg/min	Within-subjects	Cycling	Rest, 90% VT	Rest, Moderate	35 minutes	Non-Executive	Motor Speed	Choice Reaction Time Task (CRT)	RT: Min 14-39 Moderate < Min 14-39 Rest	-	Before, Mins 8, 14, 22, 28, and 34 During	-	-
Brisswalter, Audiffren, & Delignieres (1997)	20 (0)	Trained: 23.3 ± 1.5; Untrained: 23.7 ± 1.8 years	VO2max Trained: 64.1 ± 2.3 ml/kg/min; Untrained: 42.2 ± 3.0 ml/kg/min	Between-subjects	Cycling	Rest, 20, 40, 60, 80% MAP	Rest, Very Light, Light, Moderate, Vigorous	10 minutes	Non-Executive	Motor Speed	Simple Reaction Time Task (SRT)	RT Untrained: Light, Moderate, Vigorous > Rest; RT Trained: Light > Rest	Error Rate: No differences	Before, Min 7 During, Min 1 After	-	-
Chmura et al. (1998)	17 (0)	Above LT: 24.8 ± 1.4; Below LT: 22.6 ± 1.8 years	Above LT: 55.1 ± 4.8 ml/kg/min; Below LT: 55.4 ± 1.2 ml/kg/min	Between-subjects	Cycling	70% Below LT, 10% Above LT	Very Light, Moderate	Above LT: 20 minutes; Below LT: 60 minutes	Non-Executive	Motor Speed	Choice Reaction Time Task (CRT)	Min 10-20 Very Light < Pre-Exercise; Min 10-60 Moderate < Pre-Exercise	-	Min 10, 20, 30, 40, 50, 60	-	-
Collardeau et al. (2001)	8 (NR)	24.3 ± 3.4 years	VO2max 64.2 ± 6.7 ml/kg/min	Within-subjects	Treadmill; Track	Rest, 100% VT	Rest, Vigorous	100 minutes (2 15-minute treadmill runs before/after 1 70-minute overground track run)	Non-Executive	Motor Speed	Simple Reaction Time Task (SRT)	RT: Vigorous > Pre-Vigorous	Errors: No differences	Before, Mins 8, 14, 22, 28, and 34 During	-	-
Collardeau, Brisswalter & Audiffren (2001)	11 (NR)	26.5 ± 4.8 years	VO2max 63.9 ± 7.6 ml/kg/min	Within-subjects	Treadmill; Track	Rest, 100% VT	Rest, Vigorous	90 minutes (5 10-minute treadmill runs separated by 4 10-minute outdoor track runs)	Non-Executive	Motor Speed	Simple Reaction Time Task (SRT)	Min 40 Vigorous < Pre-Vigorous	Errors: No differences	Before, Min .5, 4.5, 8 During, Min 2.5, 5 After	-	-
Davranche & Audiffren (2004)	16 (7)	22.8 ± 2.5 years	VO2max 47.2 ± 6.93 ml/kg/min	Within-subjects	Cycling	Rest, 20, 50% MAP	Rest, Very Light, Moderate	17 minutes	Non-Executive	Motor Speed	Choice Reaction Time Task (CRT)	RT: Moderate < Rest, Very Light, Rest	Decision Errors: No differences	Min 3	-	-
John et al. (2009)	20 (9)	26.4 ± 4.04 years	NR	Within-subjects	Treadmill	Rest, 1 MPH	Rest, Very Light	NR	Non-Executive	Motor Speed	Typing, Mouse Proficiency	Typing speed: Rest > Very Light;	Mouse Proficiency: Rest > Very Light	NR	-	-
Paas & Adam (1991)	16 (4)	26.6 ± 5.6 years	VO2max 52.6 ± 9.1 mg/kg/min	Within-subjects	Cycling	Rest, 45, 80% HRmax	Rest, Very Light, Moderate-Vigorous, Vigorous	20 minutes (10 min warm-up)	Non-Executive	Motor Speed	Choice Reaction Time Task (CRT)	RT: Very Light, Moderate-Vigorous, Vigorous < Rest	Error Rate: Very Light, Moderate-Vigorous, Vigorous < Rest	Before, Min 10 and 15 During Warm-Up, 20, 25, 30, and 35 During Exercise, 36 and 40 During Cool-Down	-	-
Adam et al. (1997)	20 (9)	26.4 ± 5.1 years	Maximal Workload (Wmax) 243 ± 69 Watt	Within-subjects	Cycling	5, 75% Wmax	Very Light, Vigorous	20 minutes (10 min warm-up)	Non-Executive	Information Processing	Sustained Information Transfer (SIT) Decision Task; Short Term Memory (STM) Decision Task	Vigorous < Very Light	No differences	Before, Min 8 and 13 During Warm-Up, Min 18, 23, 28, and 33 During Exercise, Min 38 and 43 During Cool-Down	-	-
Grego et al. (2004)	16 (0)	Endurance-Trained: 30.8 ± 7.3; Regular Trained: 29.4 ± 4.8 years	VO2max Endurance-Trained: 62.7 ± 6 ml/kg/min	Between-subjects	Cycling	Rest, 60% VO2max	Rest, Moderate	180 minutes	Non-Executive	Information Processing	Critical Flicker Fusion (CFF)	-	CFF mdi: Min 120 Moderate < Min 20 Moderate; CFF mtot: No differences	Min 20, 40, 60, 80, 100, 120, 140, 160, 180 During , Min 5 After	-	-
Lambourne, Audiffren & Tomporowski (2010)	19 (11)	21.1 ± 1.7 years	VO2peak Men: 41.23 ± 7.1; Women: 33.42 ± 3.2 ml/kg/min	Within-subjects	Cycling	Rest, 90% VT (mean HR= 143 ± 13 bpm; RPE= 13 ± 1)	Rest, Moderate	40 minutes	Non-Executive	Information Processing	Critical Flicker Fusion (CFF)	-	CFF Score: Min 28, Min 30 Moderate > Min 28, Min 30 Rest	Before, Min 8, 14, 22, 28, 34 During, Min 1, 15, 30 After	-	-
McMorris & Graydon (1997) Experiment 1	12 (0)	20.8 ± 1.34 years	NR	Within-subjects	Cycling	Rest, 70, 100% MAP	Rest, Vigorous, Near-Maximal	NR	Non-Executive	Information Processing	Visual Search in Game Simulations	Near-Maximal < Vigorous, Rest	-	Min 0	-	-
McMorris & Graydon (1997) Experiment 2	12 (0)	20.8 ± 1.78 years	NR	Within-subjects	Cycling	Rest, 70, 100% MAP	Rest, Vigorous, Near-Maximal	NR	Non-Executive	Information Processing	Soccer Decision-Making Problem Solving	Total Speed of Decision: Vigorous, Near-Maximal < Rest; Speed of Decision Following Ball Detection: Near-Maximal < Rest, Vigorous	Accuracy: Near-Maximal > Rest	Min 0	-	-
Paas & Adam (1991)	16 (4)	26.6 ± 5.6 years	VO2max 52.6 ± 9.1 ml/kg/min	Within-subjects	Cycling	Rest, 5, 40/85, 75% Wmax	Rest, Very Light, Moderate-Vigorous, Vigorous	20 minutes (10 min warm-up)	Non-Executive	Information Processing	Backwards Masking Task	-	Letters Correct: During Exercise < Before, After Exercise	Before, Min 10 and 15 During Warm-Up, Min 20, 25, 30, and 35 During Exercise, Min 36 and 40 During Cool-Down	-	-
Shields et al. (2011)	33 (17)	Women: 20.7 ± 1.9; Men: 23.1 ± 3.5 years	VO2peak Women: 36.0 ± 4.7; Men: 44.4 ± 8.3 ml/kg/min	Within-subjects	Cycling	Rest, 45, 80% HRmax	Rest, Very Light, Vigorous	20 minutes	Non-Executive	Information Processing	Visual Threat Detection Task	Very Light, Vigorous < Rest	Overall Accuracy: Very Light, Vigorous > Rest; Discrepant Fear-Irrelevant Accuracy: Very Light > Vigorous	NR	-	-
Crawford et al. (2021) Experiment 2	68 (38)	20.79 ± 1.98 years	163.30 ± 148.6 Moderate-to-Vigorous Physical Activity Minutes/Week	Within-subjects	Treadmill	80% HRR	Vigorous	15 minutes	Non-Executive	Memory	AB/AC Memory Interference Task	-	Memory interference: Vigorous > Rest	Immediately Pre-Exercise (List 1), 5 Min After (List 2)	Immediately Pre-Exercise (List 1), 5 Min After (List 2)	Immediately Pre-Exercise (List 1), 5 Min After (List 2)
Frith, Sng, & Loprinzi (2017)	88 (48)	21.9 ± 2.4 years	NR	Between-subjects	Treadmill	Rest, Self-selected	Rest, Light to Near-Maximal	15 minutes	Non-Executive	Memory	Rey Auditory Verbal Learning Test (RAVLT); Prospective Memory Task	-	Short-Term Memory: No differences; Learning: No differences; 20-Min Long-Term Memory: Exercise Pre-Encoding > Exercise During Encoding, Rest; 24-Hour Long-Term Memory: No differences; 24-Hour Attribution Memory: Exercise Pre-Encoding > Exercise During Encoding; Prospective Memory: No differences	Immediately Before, Min NR During, Min 5 After	Immediately Before, Min NR During, Min 5 After	Min 20, Hr 24 Post-Exercise
Grego et al. (2004)	16 (0)	Endurance-Trained: 30.8 ± 7.3; Regular Trained: 29.4 ± 4.8 years	VO2max Endurance-Trained: 62.7 ± 6 ml/kg/min	Between-subjects	Cycling	60% VO2max	Moderate	180 minutes	Non-Executive	Memory	Map Recognition	Speed of recogniton: Min 80, 100, 120 < Min 20	Errors: Min 60, 80, 100 < Min 20	Mins 20, 40, 60, 80, 100, 120, 140, 160, 180 During, Min 5 After	Mins 20, 40, 60, 80, 100, 120, 140, 160, 180 During, Min 5 After	Mins 20, 40, 60, 80, 100, 120, 140, 160, 180 During, Min 5 After
Hotting et al. (2016)	81 (40)	22.00 ± 2.36 years	VO2max 38.5 ± 6.8 ml/kg/min	Between-subjects	Cycling	Rest, 57, 80% HRmax	Rest, Very Light-Light, Vigorous	30 minutes	Non-Executive	Memory	Vocabulary Test	-	Memory 20-Min Post-Exercise (60-Min Post-Encoding): No differences; Memory 24-Hour Post-Exercise: Vigorous > Rest	10-Min Pre-Exercise	10-Min Pre-Exercise	20-Min, 24-Hours Post-Exercise
Keyan & Bryant (2017b)	49 (33)	Exercise: 19.96 ± 2.32; Walking: 19.79 ± 2.70	Very Light: 61 METs, Vigorous: 104 METS	Between-subjects	Treadmill	Walking, 50-85% HRmax	Very Light-Vigorous	10 minutes	Non-Executive	Memory	Cued Recall Test	-	Cued Recall: No differences; Intrusive Memories: Exercise > Walk	Immediatey Pre-Exercise	Immediately Pre-exercise	2 Days Post-Exercise
Keyan & Bryant (2017a)	54 (26)	19.48 ± 3.03 years	Reactivation + Exercise: 107 METS, Reactivation: 77 METS, Exercise: 91.5 METS	Between-subjects	Cycling	60-70 RPM (76% MAP)	Vigorous	~25 minutes	Non-Executive	Memory	Cued Recall Test	-	Recall for Central Details: Reactivation + Vigorous > Reactivation Alone, Vigorous Alone; Recall for Peripheral Details: No differences; Intrusive Memories: No differences	2 Days Pre-Exercise [Reactivity Condition During Exercise]	2 Days Pre-Exercise [Reactivity Condition During Exercise]	2 Days Post-Exercise
Labban & Etnier (2011)	48 (33)	M = 22.02 years	NR	Between-subjects	Cycling	13-15 RPE	Moderate-Vigorous	30 minutes	Non-Executive	Memory	New York University Paragraphs [of Guild Memory Test]	-	Recall: Encoding Post-Exercise, Encoding Pre-Exercise > Encoding at Rest	Immediately Pre-Exercise, Immediately Post-Exercise	Immediately Pre-Exercise, Immediately Post-Exercise	35-Min Post Encoding
Loprinzi et al. (2021) Experiment 1	47 (27)	21.1. ± 1.7 years	228.2 ± 260.9 Moderate-to-Vigorous Physical Activity Minutes/Week	Between-subjects	Treadmill	75% HRR	Vigorous	20 minutes	Non-Executive	Memory	Word List Task	-	Exercise > Rest through Encoding, Retrieval	55 Minutes, 24 Hours Post-Encoding	5 Minutes Post-Exercise	55 Minutes, 24 Hours Post-Encoding
Loprinzi et al. (2021) Experiment 2	42 (23)	20.6 ± 1.1 years	176.7 ± 151.4 Moderate-to-Vigorous Physical Activity Minutes/Week	Between-subjects	Treadmill	75% HRR	Vigorous	20 minutes	Non-Executive	Memory	Word List Task	-	Exercise > Rest through Consolidation	4 Hour, 20 Minutes, 24 Hours Post-Encoding	Immediately Pre-Exercise	4 Hour, 20 Minutes, 24 Hours Post-Encoding
Loprinzi et al. (2021) Experiment 3	31 (27)	20.5 ± 1.0 years	157.7 ± 137.4 Moderate-to-Vigorous Physical Activity Minutes/Week	Between-subjects	Treadmill	75% HRR	Vigorous	20 minutes	Non-Executive	Memory	Word List Task	-	No differences	4 Hour, 24 Hours Post-Encoding	2 Hours Pre-Exercise	4 Hour, 24 Hours Post-Encoding
Loprinzi, Lovorn & Gilmore (2021)	150 (88)	Exercise: 20.32 ±1.3; Control: 20.17 ± 1.3 years	Exercise: 178.4 ± 160.0, Control: 153.2 ± 185.6 Moderate-to-Vigorous Physical Activity Minutes/Week	Between-subjects	Treadmill	80% HRR	Vigorous	20 minutes	Non-Executive	Memory	Incidental Memory Processing Task, Incidental Encoding Task	N/A	No differences	0, 30 Minutes Post-Exercise	Incidental Encoding Immediately Pre-Exercise, Intentional Endoing Immediately Post-Exercise	0, 30 Minutes Post-Exercise
Miles & Hardman (1998)	24 (18)	M = 20.3 ± years	NR	Within-subjects	Cycling	120-150 bpm	Very Light-Moderate	11 minutes	Non-Executive	Memory	Word List Recall	-	Correct Free Recall: Rest-Rest, Exercise-Exercise > Exercise-Rest, Rest-Exercise; False Alarms: No differences	During Exercise, Rest	During Exercise, Rest	During Exercise, Rest
Pyke et al. (2020) Experiment 1	19 (11)	21.85 ± 2.43 years	NR	Within-subjects	Cycling	55-65, 65-75, 75-85% HRmax	Light, Moderate, Vigorous	30 minutes	Non-Executive	Memory	Old/New Recognition Task	No differences	Moderate > Vigorous	80 Minutes Post-Encoding	Immediately Pre-Exercise	80 Minutes Post-Encoding
Pyke et al. (2020) Experiment 3	23 (20)	19.62 ± 1.51 years	NR	Within-subjects	Cycling	High-Intensity Interval Training (HIIT), 65-75% HRmax	Moderate, Vigorous	6 minutes	Non-Executive	Memory	Old/New Recognition Task	No differences	Moderate > Passive Rest	90 Minutes Post-Encoding	Immediately Pre-Exercise	90 Minutes Post-Encoding
Silvers et al. (2018)	72 (49)	20.6 ± 1.9 years	NR	Between-subjects	Cycling	Rest, 40, 60, 80% HRmax	Rest, Very Light, Light, Vigorous	20 minutes	Non-Executive	Memory	Multiple Choice Recall Test	-	No differences	During Exercise, Rest	During Exercise, Rest	Immediately, 1 Week Post-Exercise
van Dongen et al. (2016)	72 (48)	No Exercise: 22.6 ± 2.8; Immediate Exercise: 21.5 ± 2.1; Delayed Exercise: 21.6 ± 2.4 years	NR	Between-subjects	Cycling	80% HRmax	Vigorous	35 minutes	Non-Executive	Memory	Cued Recall Test	-	Recall: Delayed Exercise > Immediate Exercise, No Exercise	Immediately Pre-Exercise [Immediate], Four Hours Pre-Exercise [Delayed]	Immediately Pre-Exercise [Immediate], Four Hours Pre-Exercise [Delayed]	2 Days Post-Exercise
Wang et al. (2020)	22 (0)	21.6 ± 3.0 years	NR	Within-subjects	Cycling	60-70% HRmax	Moderate	30 minutes	Non-Executive	Memory	Declarative Memory (DM) Task, Serial Reaction Time Task (SRTT, Procedural Memory)	SRTT RT Post-acquisition exercise < Control	Words Recalled: Exercise Pre-Aquisition > Post-Acquisition, Control at 1 Hour, Pre-Acquisition > Control at 24 Hours; Word Recognition: Exercise Pre-Acquisition, Post Acquisition > Control	1, 24 Hours Post-Encoding	Immediately Pre-Exercise, Immediately Post-Exercise	1, 24 Hours Post-Encoding
